# Supplementary material for: The Extracellular Matrix Vitalizer RATM Increased Skin Elasticity by Modulating Mitochondrial Function in Aged Animal Skin
Source: Antioxidants (Basel). 2023 Mar 11;12(3):694. doi: 10.3390/antiox12030694 (PMC10044720; doi:10.3390/antiox12030694)
Supplement: Supplementary file 1 [file antioxidants-12-00694-s001.zip]

Archive with 1 entries (1 files):
- antioxidants-2249537-supplementary.pdf
